# Supplementary material for: The Association Between the Mediterranean Diet and Fatty Acids in Red Blood Cells of Spanish Adolescents
Source: Nutrients. 2025 Sep 6;17(17):2888. doi: 10.3390/nu17172888 (PMC12430225; doi:10.3390/nu17172888)
Supplement: Supplementary file 1 [file nutrients-17-02888-s001.zip]

Archive with 1 entries (1 files):
- nutrients-3831722-supplementary.pdf
